# Supplementary material for: Implementation of an mHealth App to Promote Engagement During HIV Care and Viral Load Suppression in Johannesburg, South Africa (iThemba Life): Pilot Technical Feasibility and Acceptability Study
Source: JMIR Form Res. 2022 Feb 2;6(2):e26033. doi: 10.2196/26033 (PMC8851337; doi:10.2196/26033)
Supplement: Multimedia Appendix 1 [file formative_v6i2e26033_app1.xlsx]

## Sheet: Sheet1
Multimedia Appendix 1. Acceptability of iThemba app by age (years; N=500).
Question	Total	<20, n (%)		21-30, n (%)		31-40, n (%)		41-50, n (%)		51-60, n (%)		>60, n (%)		Age unknowna, n (%)		P valueb
		Total	Responded	Total	Responded	Total	Responded	Total	Responded	Total	Responded	Total	Responded	Total	Responded
How helpful was it to receive your VLc result through the app?d	244 (100)	1 (0.4)	1 (100)	41 (16.8)	39 (95.1)	113 (46.3)	102 (89.5)	72 (29.5)	70 (97)	13 (5.3)	11 (85)	0 (0)	0 (0)	4 (1.6)	4 (100)	.20
How easy was it to understand the HIV VL results in the app?d	242 (100)	1 (0.4)	1 (100)	42 (17.4)	37 (88.1)	110 (45.5)	94 (85.5)	73 (30.2)	63 (86)	13 (5.4)	10 (77)	0 (0)	0 (0)	3 (1.2)	2 (67)	.80
Do you want to continue using iThemba to receive your HIV VL results?	262 (100)	1 (0.4)	1 (100)	42 (16)	42 (100)	118 (45)	114 (96.6)	80 (30.5)	79 (99)	1 (0.4)	15 (88)	0 (0)	0 (0)	4 (1.5)	4 (100)	.12
Did you experience any challenges while viewing the result in the app?	250 (100)	0 (0)	1 (0)	41 (16.4)	4 (9.7)	116 (46.4)	22 (19)	74 (29.6)	21 (28)	14 (5.6)	5 (36)	0 (0)	0 (0)	4 (1.6)	3 (75)	.07
Did you overcome the challenge?	60 (100)	0 (0)	0 (0)	5 (8)	3 (60)	25 (42)	13 (52)	21 (35)	13 (62)	6 (10)	4 (67)	0 (0)	0 (0)	3 (5)	2 (67)	.90
aAge Unknown category was not considered in the calculation of the P values.
bFisher exact test was used to calculate P values.
cVL: viral load.
dQuestion was Likert-scale based; the values on Likert scales 4 and 5 were considered as yes, and 1, 2, and 3 were considered as no.
